# Supplementary material for: Lethal Arrhythmogenic Role of Left Ventricular Myocardial Interstitial Fibrosis in Apolipoprotein E/Low-Density Lipoprotein Receptor Double-Knockout Mice with Metabolic Dysfunction-Associated Steatohepatitis
Source: Int J Mol Sci. 2024 Dec 27;26(1):144. doi: 10.3390/ijms26010144 (PMC11720108; doi:10.3390/ijms26010144)
Supplement: Supplementary file 1 [file ijms-26-00144-s001.zip]

Archive with 1 entries (1 files):
- ijms-3271718-supplementary.pdf
